# Supplementary material for: Therapeutic Patterns and Clinical Outcomes in Limited Disease Small Cell Lung Cancer: A Decade of Analysis at a Tertiary Cancer Center
Source: Cancers (Basel). 2024 May 21;16(11):1953. doi: 10.3390/cancers16111953 (PMC11171404; doi:10.3390/cancers16111953)
Supplement: Supplementary file 1 [file cancers-16-01953-s001.zip]

Archive with 1 entries (1 files):
- cancers-2970769-supplementary.pdf
